# Supplementary material for: 3D-Printed Coaxial Hydrogel Patches with Mussel-Inspired Elements for Prolonged Release of Gemcitabine
Source: Polymers (Basel). 2021 Dec 13;13(24):4367. doi: 10.3390/polym13244367 (PMC8708853; doi:10.3390/polym13244367)
Supplement: Supplementary file 1 [file polymers-13-04367-s001.zip]

Archive with 1 entries (1 files):
- polymers-1438429-supplementary.pdf
